# Supplementary material for: Transcriptome Analysis of Solute Carrier-Associated Genes in Hepatocellular Carcinoma: Friend or Foe?
Source: Front Genet. 2022 Mar 23;13:856393. doi: 10.3389/fgene.2022.856393 (PMC8984160; doi:10.3389/fgene.2022.856393)
Supplement: Supplementary file 1 [file Table2.xlsx]

## Sheet: Sheet1
ID	Patient	Gender	Age	Tumor size	Nerve invasion	Vascular invasion	T	N	Pathology
1	Lihua Guo	female	67y	4.0cm×2.5cm×2.5cm	no	no	T1b	NX	Poorly differentiated hepatocellular carcinoma
2	Hui Wang	male	36y	10.0cm×9.5cm×6.0cm	no	yes	T3	N0	Moderately differentiated hepatocellular carcinoma
3	Shitang Yu	male	52y	2.0cm×2.0cm×1.9cm	no	yes	T2	N0	Highly differentiated hepatocellular carcinoma
4	Qihua Jiang	male	74y	2.0cm×2.0cm×1.0cm	no	no	T1a	N0	Highly differentiated hepatocellular carcinoma
5	Fulan Guo	female	56y	4.5cm×3.5cm×1.0cm	no	no	T1b	N0	Highly differentiated hepatocellular carcinoma
6	Fengying Zhu	female	67y	6.0cm×5.0cm×3.0cm	no	no	T3	N0	Moderately differentiated hepatocellular carcinoma
7	Tongyu liu	male	69y	4.0cm×4.0cm×3.0cm	no	no	T1b	N0	Moderately differentiated hepatocellular carcinoma
8	Hongwen Ren	male	53y	5.8cm×5.3cm×5.0cm	no	no	T3	N0	Moderately differentiated hepatocellular carcinoma
9	Cuizhen Feng	female	52y	3.4cm×2.3cm×2.0cm	no	no	T1b	N0	Moderately differentiated hepatocellular carcinoma
10	Wanhe Xing	male	43y	1.8cm×1.2cm×1.0cm	no	no	T1a	N0	Moderately differentiated hepatocellular carcinoma
11	Yongxue Liu	male	57y	7.3cm×6.4cm×5.6cm	no	no	T3	NX	Moderately differentiated hepatocellular carcinoma
12	Chuanxi Shan	male	58y	2.3cm×1.8cm×1.6cm	no	no	T1b	N0	Highly differentiated hepatocellular carcinoma
